# Supplementary material for: Dataset of physical features from natural water-bodies in a Mediterranean high-mountain context (Sierra Nevada, SE Spain)
Source: Data Brief. 2022 Feb 10;41:107934. doi: 10.1016/j.dib.2022.107934 (PMC8857592; doi:10.1016/j.dib.2022.107934)
Supplement: Supplementary file 1 [file mmc1.xls]

## Sheet: TABLA
Name	Number	Coordinates U.T.M. (30S)		Altitude	Dimensions (m)		Water surf.	Shoreline	Depth	Volume	Green fringes		Formation patterns
	(Fig. 2)	Latitude (mE)	Longitude (mN)	(m asl)	length	width	(m2)	Sh (m)	D (m)	V (m3)	surface (m2)	perimeter (m)	Glaciar	Landsliding	Others
	1	476040	4.10877e+06	2619	26	17.5	232.92	117.797	0.5	116.5	1380.39	269.753	Ovrdp.
L. Lavaderos R. 1	2	475744	4.10866e+06	2636	30	22.5	327.781	78.666	0.3	98.3	702.261	288.97	Ovrdp.
L. Lavaderos R. 2	3	475717	4.10864e+06	2636	66	15	906.989	184.473	0.7	423.3	1393.73	533.036	Ovrdp.
L. Atalaya	4	473687	4105704	2906	33	31	1816.95	177.639	1	1211.3	0	0		Deb-flow
	5	472176	4101520	2920	72.4	16	995.559	182.426	0.2	199.1	0	0	Ovrdp.
	6	472364	4.10165e+06	2920	31	11.4	142.079	67.134	0.2	28.4	0	0	Ovrdp.
	7	472239	4.10158e+06	2918	32	24.3	552.948	94.032	0.5	276.5	0	0	Ovrdp.
	8	471982	4101439	2911	17.6	6	77.949	41.381	0.2	15.6	290.853	161.939		Deb-flow
	9	471874	4101402	2910	35.85	17	335.716	83.535	1.5	335.7	0	0		Deb-flow
L. Mosca	10	472011	4101536	2897	118	67	5828.35	439.256	3.3	6411.2	5455.72	953.169	Ovrdp.
	11	471770	4101539	2912	126	42.1	4114.97	356.001	1.5	4115	0	0	Ovrdp.
	12	471656	4.10174e+06	2890	50.8	35	1658.2	169.037	1.4	1547.7	0	0		Deb-flow
	13	471696	4.1018e+06	2874	28	11.4	64.628	33.859	0.2	12.9	0	0	Mor. dam.
	14	469842	4101303	2900	12	10.5	197.344	51.793	1.12	147.4	0	0		Rock-fall
L. Larga	15	470255	4101523	2788	265	90	21116.9	652.125	7.1	49976.7	1341.6	461.672	Ovrdp.
L. Gabata	16	470043	4101578	2785	42	34	1194.86	181.483	2.5	995.7	1389.43	415.341	Ovrdp.
	17	469370	4101343	2897	14.7	23.8	455.661	87.076	0.5	227.8	0	0		Deb-flow
	18	469311	4101254	2905	25.5	10	606.63	94.209	0.2	121.3	0	0		Deb-flow
	19	469177	4101248	2890	36.5	22.5	540.3	105.688	0.7	252.1	0	0		Deb-flow
L. Valdeinfierno	20	469264	4101365	2870	32	22.1	264.018	116.934	0.3	79.2	926.373	263.451	Ovrdp.
L. del Corral del V.	21	467527	4101447	3091	53.5	32	1645.6	198.968	2.6	1426.2	0	0	Mor. dam.
	22	467453	4101464	3088	19.5	8.37	127.826	45.241	0.45	57.5	0	0	Mor. dam.
	23	467435	4101566	3077	16.3	14.7	442.949	77.532	0.45	199.3	0	0	Mor. dam.
	24	467390	4101637	3058	27.5	9.5	394.031	77.115	1.4	367.8	0	0	Mor. dam.
	25	467614	4102043	2877	19.65	6.39	106.272	38.232	0.2	21.3	0	0		Deb-flow
	26	466967	4104050	2623	13	7	517.199	81.706	0.3	155.2	226.559	102.877		Deb-flow
L. S Juan	27	466958	4104698	2521	28.5	18.5	259.12	96.897	0.5	129.6	446.713	208.897		Deb-flow
	28	465861	4103081	2697	15	9.2	115.432	43.085	0.2	23.1	347.679	107.751			N.D.
	29	465486	4.10216e+06	2792	13.6	13	125.456	42.383	1.15	96.2	0	0			Anthr.
	30	466358	4100722	2951	36.2	9.5	152.16	85.106	0.25	38	0	0	Ovrdp.
L. Alta Virgen	31	466319	4100695	2949	17.5	11	360.292	523.052	0.2	72.1	2814.48	1076.81	Ovrdp.
	32	466242	4100781	2952	51	9.1	548.498	122.098	0.7	256	0	0	Ovrdp.
L. Alta Virgen	33	466329	4100799	2946	33.3	8.7	389.262	564.039	0.4	155.7	2590.53	613.892	Ovrdp.
L. Alta Virgen	34	466237	4100695	2947	24.3	20.7	332.307	115.53	0.3	99.7	1667.11	340.172	Ovrdp.
L. Alta Virgen	35	466212	4100569	2953	74.5	17.1	985.834	245.535	1.3	854.4	1667.11	631.006	Ovrdp.
L. Yegüas	36	466160	4101157	2890	35.2	22.3	434.8	87.516	0.7	202.9	3884.59	273.603	Ovrdp.
L. de los Geólogos	37	464763	4099914	2952	17	14.3	209.255	69.059	0.8	111.6	0	0		Rock-fall
	38	463408	4099631	2879	24.3	16.8	65.241	46.47	0.25	16.3	615.516	117.789	Ovrdp.
	39	463269	4.09975e+06	2839	13	7.9	59.456	34.508	0.25	14.9	351.931	107.147	Ovrdp.
L. Baja Virgen	40	465811	4100519	2874	16	8.7	98.72	39.864	0.9	59.2	66.259	67.099	Ovrdp.
L. Baja Virgen	41	465762	4100477	2872	29.1	13.3	338.226	227.973	0.9	202.9	1793.47	453.637	Ovrdp.
L. Baja Virgen	42	465845	4100598	2867	9	5.6	31.79	39.374	0.45	14.3	156.539	102.939	Ovrdp.
L. Baja Virgen	43	465695	4100436	2867	24.3	9	247.628	415.219	0.25	61.9	2714.11	739.299	Ovrdp.
L. Baja Virgen	44	465870	4100686	2853	11.7	6.1	70.752	84.745	0.2	14.2	1312.69	162.775	Ovrdp.
	45	462933	4.10001e+06	2772	17.1	16.1	206.548	55.577	0.3	62	0	0		Deb-flow
	46	462926	4.10017e+06	2758	24.3	16.8	221.844	57.844	0.4	88.7	0	0		Deb-flow
	47	465096	4100748	2740	4.5	2.3	1288.55	202.518	0.5	644.3	0	0	Mor. dam.
L. Misterioso	48	464515	4100394	2693	47.6	14.2	482.816	151.037	2.3	740.3	192.805	323.159			N.D.
	49	464444	4100754	2659	57.3	22.5	478.639	80.563	0.4	191.5	0	0	Ovrdp.
L. Carnero	50	463493	4100308	2685	42	23.5	483.402	621.697	0.5	241.7	3826.84	1017.9	Ovrdp.
L. Mula	51	462927	4101591	2498	51	46.5	3022.36	223.716	0.5	1511.2	749.357	117.105		Deb-flow
L. Puesto del Cura	52	461896	4.09895e+06	2690	32	27.5	307.338	130.201	1.4	286.8	90.41	72.761		Rock-fall
	53	462252	4.0989e+06	2707	8	6.5	181.144	62.705	0.2	36.2	2006.76	197.232		Deb-flow
	54	461679	4096883	2735	30.4	7.7	244.982	341.199	0.3	73.5	3292.02	487.131	Ovrdp.
L. Nájera	55	461569	4096809	2737	83	42	2529.88	239.275	0.6	1012	3302.1	531.124	Ovrdp.
	56	461231	4096418	2797	121.5	14.7	664.052	300.786	0.2	132.8	3395.59	645.065	Ovrdp.
	57	461956	4.0973e+06	2806	17.7	16.8	182.738	54.914	0.25	45.7	24.373	29.534	Ovrdp.
L. Caballo	58	461054	4096582	2847	65	40	3565.22	256.204	5.4	6417.4	629.031	325.363	Mor. dam.
L. Cuadrada	59	462770	4097951	2912	71	36	2319.09	190.984	5.3	4097.1	300.412	96.72	Ovrdp.
L. Bolaños	60	463408	4098282	2921	70	24	2101.06	228.866	1.55	2171.1	387.357	227.695	Ovrdp.
	61	463441	4.09842e+06	2945	7.6	5.35	46.51	27.578	0.2	9.302	14.763	27.469	Ovrdp.
	62	463425	4098436	2952	11.6	6.4	52.852	33.429	0.25	13.2	5.573	10.154	Ovrdp.
	63	463439	4.09846e+06	2953	19.4	12.03	190.952	79.297	0.75	95.5	49.839	35.12	Ovrdp.
	64	463488	4.09851e+06	2949	24.3	15.3	325.627	76.571	0.52	112.9	133.83	103.497	Ovrdp.
	65	463524	4.09854e+06	2945	22.7	18.5	351.84	85.246	0.5	175.9	251.58	171.577	Ovrdp.
	66	463601	4.09867e+06	2944	12	7	48.875	29.371	0.2	9.8	0	0	Ovrdp.
	67	463625	4.09873e+06	2948	26.5	12.7	310.671	88.529	0.6	124.3	59.438	58.879	Ovrdp.
L. Charca Pala	68	464002	4.09894e+06	2937	41	26	536.444	116.461	0.95	339.7	929.063	343.374	Ovrdp.
	69	464284	4.09909e+06	2980	25	15.5	213.949	72.962	0.3	64.2	2841.66	573.728	Ovrdp.
L. Lanjarón	70	464379	4.09912e+06	2984	72	45	2579.76	440.721	3.15	2708.7	1080.52	286.372	Ovrdp.
	71	464435	4.09912e+06	2985	10.6	8	177.636	52.723	0.32	56.8	763.463	163.061	Ovrdp.
	72	465648	4.09895e+06	2759	39	21.8	462.415	124.415	0.15	69.4	6593.66	658.43		Deb-flow
	73	466890	4.09988e+06	3043	13.5	4.8	27.522	33.221	0.1	2.8	272.546	86.043	Ovrdp.
	74	466892	4.09993e+06	3047	17.9	5.5	41.952	50.87	0.1	4.1952	255.236	106.827	Ovrdp.
L. Aguas Verdes	75	467241	4.10032e+06	3061	85	28	2136.52	356.059	2.2	1566.8	3002.53	844.23	Ovrdp.
	76	467087	4.1005e+06	3180	17.2	12.1	115.189	43.844	0.15	17.3	0	0		Deb-flow
L. Veleta	77	467591	4.10078e+06	3132	14	9	129.345	59.41	0.8	69	0	0			Anthr.
	78	468405	4.1005e+06	2954	36.114	17.3	380.841	93.467	0.2	76.2	152.701	88.547	Ovrdp.
	79	468338	4.10035e+06	2926	10.067	6.321	50.247	32.332	0.2	10	157.379	109.476	Ovrdp.
	80	468320	4.10021e+06	2894	24.584	22.087	425.781	79.69	1.2	340.6	57.871	32.231	Ovrdp.
L.Terrazas	81	468356	4.10014e+06	2881	52	40	1989.22	228.638	0.3	596.8	5174.89	732.088	Ovrdp.
	82	468467	4.10008e+06	2873	15.34	9.919	179.011	67.172	0.2	35.8	736.296	161.275	Ovrdp.
L. Cabras	83	468942	4.09993e+06	2874	40	27	654.02	162.144	0.6	261.6	1673.37	248.889	Ovrdp.
	84	469104	4.09969e+06	2822	24.8	19.5	140.3	72.585	0.2	28.1	781.478	157.632	Ovrdp.
	85	469051	4.10068e+06	3042	30	15	579.422	102.398	2	772.6	287.31	132.757	Ovrdp.
	86	469185	4.10078e+06	3041	28.4	19.5	459.267	139.425	0.6	183.7	435.146	309.952	Ovrdp.
	87	469377	4100799	3037	17.9	10.5	128.594	44.138	0.4	51.4	794.361	243.977	Ovrdp.
L. Rioseco	88	469259	4.1007e+06	3029	150	50	4837.41	431.593	2.2	3547.4	4203.36	1055.84	Ovrdp.
	89	469592	4.10067e+06	2998	55	30	1330.51	156.844	0.75	665.3	1445.47	419.712	Ovrdp.
L. Caldera	90	470716	4.10101e+06	3030	152	98	11630.3	414.356	11	42644.3	0	0	Mor. dam.
	91	471042	4.10102e+06	3062	61	34	4006.28	243.747	0.35	1402.2	0	0	Ovrdp.
	92	470806	4.10075e+06	3030	38	25.4	4060.16	271.048	0.8	2165.4	0	0	Ovrdp.
	93	470919	4.1008e+06	3030	7.5	7	942.37	123.61	0.2	188.5	0	0	Ovrdp.
L. Caldereta	94	471168	4.10085e+06	3039	58	47	2487.13	191.177	1.65	2735.8	327.771	192.951	Ovrdp.
	95	471209	4.10027e+06	2921	21.9	14.8	153.083	70.225	0.2	30.6	824.617	202.751		Deb-flow
	96	471224	4.10025e+06	2921	29.3	21.1	452.732	296.832	0.2	90.5	2867.83	691.023		Deb-flow
L. Majano	97	471034	4.10007e+06	2907	87	30	4100.78	327.639	0.8	2187.1	2487.91	719.055		Deb-flow
	98	470950	4.09959e+06	2808	28.5	19.7	397.882	88.168	0.25	99.5	239.76	161.771	Ovrdp.
	99	471038	4.09953e+06	2795	15.6	12.4	180.001	138.243	0.25	45	624.497	207.013	Ovrdp.
	100	474624	4.09891e+06	2668	18.8	8.7	57.523	32.922	0.4	23	24435.8	1514.58		Deb-flow
L. Peñón Negro	101	473632	4.09809e+06	2833	87.8	55.5	3612.9	358.312	2.2	2649.5	3730.22	808.288		Deb-flow
	102	473894	4.09898e+06	2917	51.4	18.4	589.794	226.271	0.3	176.9	2266.61	560.256		Deb-flow
	103	472896	4.10121e+06	3072	38.5	45.5	2159.24	168.102	1.3	1871.3	248.525	83.541	Mor. dam.
L. Altera	104	472955	4.10141e+06	3066	93.6	79.1	4255.93	268.367	3.8	5390.8	0	0	Mor. dam.
	105	473152	4.10134e+06	3066	56	41	2870.63	240.241	1.65	3157.7	0	0	Mor. dam.
	106	473188	4.10097e+06	3027	40.2	39.6	2658.6	219.008	1.1	1949.6	1053.59	321.62	Ovrdp.
	107	473377	4.10119e+06	3024	80	58	3462.37	232.74	3.6	4154.8	337.976	356.448	Ovrdp.
	108	473346	4.10076e+06	2984	61	38.5	1872.66	216.318	2.3	1435.7	4235.1	524.208	Ovrdp.
	109	473606	4.10095e+06	2978	90	30	2047.8	794.369	0.3	614.3	13763.6	1597.87	Ovrdp.
	110	473389	4.10044e+06	2938	40	22	493.347	141.034	0.48	236.8	676.296	324.912	Ovrdp.
L. Hondera	111	473826	4.10023e+06	2898	162	59	6202.1	620.841	0.65	2687.6	33937.2	1790.57	Ovrdp.
L. Goterón	112	473898	4.10264e+06	2912	20.2	20.5	32.166	49.899	1.3	20.9	0	0		Deb-flow
	113	473935	4.10249e+06	2914	10	10	196.749	63.5	0.6	78.7	0	0		Deb-flow
L. Calderetas 1	114	474190	4.1032e+06	2913	61	36	1831.98	207.837	3.6	2198.4	0	0		Deb-flow
L. Calderetas 2	115	474296	4.10306e+06	2896	96	82	2776.18	238.464	2.8	2591.1	932.396	510.029		Deb-flow
	116	474355	4.10316e+06	2890	19.6	19.5	87.486	84.728	0.15	13.1	960.312	170.773		Deb-flow
L. Calderetas 3	117	474484	4.10319e+06	2882	89	60	4044.33	283.409	2.85	3842.1	519.545	426.74		Deb-flow
L. Vacares	118	474581	4.10435e+06	2880	138	80.6	8079.86	339.43	8.85	23835.6	0	0	Mor. dam.
L. Mojonera	119	475956	4.10648e+06	2949	66	51	1827.72	164.269	0.8	974.8	1200	275.489	Ovrdp.
L. Juntillas	120	476519	4.10712e+06	2933	110	57	3106.47	414.154	1.7	3520.7	3135.66	929.852	Ovrdp.
	121	476167	4.10689e+06	2930	38	31	626.737	141.964	0.3	188	2752.25	435.803	Ovrdp.
	122	476115	4.10665e+06	2926	25.4	18.3	287.708	63.508	0.3	86.3	0	0	Ovrdp.
L. del Puerto	123	478959	4.10578e+06	2747	45.7	42	1448.09	162.685	0.8	772.3	1648.88	271.786	Ovrdp.
	LEGEND:
		Watersheds:
			Atlantic
			Mediterranean
		Abbreviations (F. Patterns):
		Ovrdp.	Overdeepining
		Mor. dam.	Moraine dams
		Deb-flow	Debris flow
		Rock-fall	Rock-fall
		Anthr.	Anthropogenic
		N. D.	Not defined
